# Supplementary material for: The testis-specific E3 ubiquitin ligase RNF133 is required for fecundity in mice
Source: BMC Biol. 2022 Jul 13;20:161. doi: 10.1186/s12915-022-01368-2 (PMC9277888; doi:10.1186/s12915-022-01368-2)
Supplement: Supplementary file 1 — Additional file 1: Table S1. Primers for RT-PCR. Human and mouse RT-PCR primer sequences used for verification of expression in reproductive tract. [file 12915_2022_1368_MOESM1_ESM.xlsx]

## Sheet: RT-PCR
Gene name	Primer	sequence (5"-3")	Amplicon
human ZSWIM2	Fw	GAAGTGTTATAAGTGTACCGAATGC	263 bp
	Rv	TAATCAGTTGGAGAGGCAGTG
mouse Zswim2	Fw	GAGGTGCTACAAGTGTACTGAG	251 bp
	Rv	GGAGAGGCAGAGACTTTACAAC
human RNF133	Fw	TTGGTTCTTAAGTCACTCGGAG	259 bp
	Rv	CACTATAACTCCTGCCACTCTC
mouse Rnf133	Fw	CTTGCTGAAACATGCTGGAAG	275 bp
	Rv	GTTCATGTACGCAGTCCAAAC
human RNF148	Fw	GTGCTTTAGTAATCTGCCGC	298 bp
	Rv	ATGATTCCCGAACACTCCAC
mouse Rnf148	Fw	TTAGACCCGAATGAAGACAGC	287 bp
	Rv	GCACACCAACTTCATCTTCAC
human RNF151	Fw	CTGTCTAGACGCAGATCATGG	156 bp
	Rv	ACCGGAGGATGCACTTTTT
mouse Rnf151	Fw	TCTCAACCTCTTTGCCAGC	300 bp
	Rv	CATGAGTCCTGATGCTCCTTG
mouse Hprt	Fw	TGGATATGCCCTTGACTATAATGAG	142 bp
	Rv	TGGCAACATCAACAGGACTC
human GAPDH	Fw	AATCCCATCACCATCTTCCAG	146 bp
	Rv	ATGACCCTTTTGGCTCCC
