# Supplementary material for: The testis-specific E3 ubiquitin ligase RNF133 is required for fecundity in mice
Source: BMC Biol. 2022 Jul 13;20:161. doi: 10.1186/s12915-022-01368-2 (PMC9277888; doi:10.1186/s12915-022-01368-2)
Supplement: Supplementary file 6 — Additional file 6: Table S2. The single-guide RNAs (sgRNAs) to generate KO mice. The sequences of sgRNAs targeting mouse Zswim2, Rnf133, Rnf148, and Rnf151. [file 12915_2022_1368_MOESM6_ESM.xlsx]

## Sheet: gRNA
Gene name	gRMA	sequence (5"-3")	PAM
Zswim2	#1	AGATGCTGCTACTCAGCGCC	TGG
	#2	GTTTGTAAAGGGGGATACGC	AGG
Rnf133	#1	TGCCAAGTACTGGTCTGAAG	AGG
	#2	CCTACTTCTTCTGCGAACGC	TGG
Rnf148	#1	TGCAGCCTCCCCTTTCGATG	AGG
	#2	TTAAAATACGTATTACATCT	TGG
Rnf151	#1	GGGTTCTCAAGAGGCCAACG	AGG
	#2	GCCTGCTGGGGCGTGTACGC	CGG
