# Supplementary material for: The testis-specific E3 ubiquitin ligase RNF133 is required for fecundity in mice
Source: BMC Biol. 2022 Jul 13;20:161. doi: 10.1186/s12915-022-01368-2 (PMC9277888; doi:10.1186/s12915-022-01368-2)
Supplement: Supplementary file 16 — Additional file 16: Table S3. Primers for genotyping. The sequences of primers for genotyping wild-type or mutant alleles of HET/KO mouse lines. [file 12915_2022_1368_MOESM16_ESM.xlsx]

## Sheet: Genotype
Gene name	Primer	sequence (5"-3")	Amplicon
Rnf133	Fw	CTCTGAGCTAATTGGCTGCTTGG	WT: Fw-Rv1, 623 bp WT: Fw-Rv2, 1489 bp KO: Fw-Rv2, 419 bp
	Rv1	CGTTCAATGAGTGCGATCCAGGG
	Rv2	GAGGACCTGATCTGACAAACAGG
Rnf148	Fw	GGAGAAATGAACCCACTTGGACCTACTCC	WT: Fw-Rv1, 980 bp KO: Fw-Rv1, 453 bp
	Rv1	GGATGTACAGCACAGTGAGCAAATTCGTC
Rnf151	Fw	CAGTCTTGGGAGTCAGCCCCC	WT: Fw-Rv1, 506 bp KO: Fw-Rv2, 501 bp
	Rv1	GCTCCAAGCTGAAGCTAGGGACTTC
	Rv2	CGGAACAGAGAAGGCAAGGAGGAC
Zswim2	Fw	TTGTGGAATATCAACCATCGTGG	WT: Fw-Rv1, 633 bp KO: Fw-Rv2, 810 bp
	Rv1	CCACCATTTCTGCAGAAACTGGG
	Rv2	TTAGAGCAGTGACTCAAAGCAGG
