# Supplementary material for: The testis-specific E3 ubiquitin ligase RNF133 is required for fecundity in mice
Source: BMC Biol. 2022 Jul 13;20:161. doi: 10.1186/s12915-022-01368-2 (PMC9277888; doi:10.1186/s12915-022-01368-2)
Supplement: Supplementary file 17 — Additional file 17: Table S4. Primers for cloning. The sequences of primers for cloning human UBE2J1, human RNF133, human UBE2C, human RNF151, mouse Ube2J1, mouse Rnf133, and human RNF133-mutant. [file 12915_2022_1368_MOESM17_ESM.xlsx]

## Sheet: Cloning
Gene name	Primer	sequence (5"-3")
human UBE2J1	Fw	CGCGCTGCAGGCCACCATGTATCCGTATGATGTTCCGGATTATGCAGGATCC ATGGAGACCCGCTACAACCT
	Rv	CGCGGCGGCCGCTTATTATAACTCAAAGTCAAATATGTATTCG
mouse Ube2J1	Fw	CGCGGAATTCGCCGCC ATG TATCCGTATGATGTTCCGGATTATGCA GGATCC ATGGAGACCCGCTACAACCT
	Rv	CGCGGCGGCCGCTTATTATAACTCAAAGTCAAATATGTACTC
human RNF133	Fw	CGCGGAATTCGCCGCCATGCATCTACTCAAGGTTGG
	Rv	CGCGGCGGCCGCTCATCACTTATCGTCGTCATCCTTGTAATCGGATCCAGGTGAAGGATGAACATCTTCC
mouse Rnf133	Fw	CGCGGAATTCGCCGCCATGAATCCTCTTCAGACCAG
	Rv	CGCGGCGGCCGCTCATCACTTATCGTCGTCATCCTTGTAATCGGATCCAAGGACTTGCTGTCCATG
human UBE2C	Fw	CGCGGAATTCGCCGCCATGTATCCGTATGATGTTCCGGATTATGCAGGATCCATGGCTTCCCAAAACCGCG
	Rv	CGCGGCGGCCGCTTATCAGGGCTCCTGGCTGGTG
human RNF151	Fw	CGCGGAATTCGCCACCATGGGTGGCGGGTATGATCTC
	Rv	CGCGGCGGCCGCTCATCACTTATCGTCGTCATCCTTGTAATCGGATCCTTTACAAGGTATGTTGGCCCTGG
human RNF133 mutant	Fw	CGCGGAATTCGCCGCCATGAATCCTCTTCAGACCAG
	Rv	CGCGGATATCGCTGTCAGCATTTGGATTAAC
	Fw	CGCGGATATCAAATGTGACATTCTGAAAGCTCTGG
	Rv	CGCGGCGGCCGCTCATCACTTATCGTCGTCATCCTTGTAATCGGATCCAAGGACTTGCTGTCCATG
