# Supplementary material for: The testis-specific E3 ubiquitin ligase RNF133 is required for fecundity in mice
Source: BMC Biol. 2022 Jul 13;20:161. doi: 10.1186/s12915-022-01368-2 (PMC9277888; doi:10.1186/s12915-022-01368-2)
Supplement: Supplementary file 18 — Additional file 18. Raw data. This file contains raw data with individual data of replicates for Figs. 2A, 3A-B, 4C, 4E, S5, S6, S7, S8, S9, and S10 (i.e., those experiments in which n < 6). [file 12915_2022_1368_MOESM18_ESM.xlsx]

## Sheet: Figure 2A-B
Figure 2A-B
Litter size				Pregnancy rate (%)				Pups/plug				Testis weight (mg)
Rnf133	HET	KO		Rnf133	HET	KO		Rnf133	HET	KO		Rnf133	HET	KO
Replicate 1	9.5	2.5		Replicate 1	100	0		Replicate 1	8.4	0		Replicate 1	81.75	83.05
Replicate 2	8.22222	2.75		Replicate 2	100	0		Replicate 2	9	0		Replicate 2	103.4	85.1
Replicate 3	7.71429	4.42857		Replicate 3	100	0		Replicate 3	7.8	0		Replicate 3	65.35	107.15
Replicate 4	9	0		Replicate 4	100	40		Replicate 4	8.4	0.6		Replicate 4	104.7	95.55
Replicate 5	8.625	1.66667		Mean	100	40		Mean	8.4	0.2		Replicate 5	81.8	92.65
Mean	8.6	2.3		SEM	0	10		SEM	0.2	0.2		Replicate 6	102.4	114
SEM	0.3	0.7										Mean	89.9	96.25
												SEM	6.56322	4.98626
Litter size
Rnf133/Rnf148	DHET	DKO
Replicate 1	7.28571	2.66667
Replicate 2	8.28571	4.5
Replicate 3		2
Replicate 4		1
Mean	7.8	2.5
SEM	0.5	0.7

## Sheet: Figure 3A-B
Figure 3A-B
In vitro ferilization
Pronuclei positive rate (%)				2-cell stage embryos rate (%)
Rnf133	HET	KO		Rnf133	HET	KO
Replicate 1	97.6	1.1		Replicate 1	77.9	0
Replicate 2	85	11.1		Replicate 2	87.5	2.2
Replicate 3	69.2	8.2		Replicate 3	53.8	2
Mean	83.9	3.8		Mean	73.1	1.4
SEM	8.2	3		SEM	10	0.7
In vivo ferilization
Pronuclei positive rate (%)				2-cell stage embryos rate (%)
Rnf133	HET	KO		Rnf133	HET	KO
Replicate 1	89.1892	13.9535		Replicate 1	78.3784	20.9302
	88.3333	30.2632			80	18.4211
Replicate 2	100	5		Replicate 2	100
	40.9091				36.3636	5
Replicate 3	51.1628	16.9811		Replicate 3	51.1628	32.0755
		19.6078				15.6863
Mean	73.9	17.2		Mean	69.2	18.4
SEM	11.7	4.1		SEM	11.3	4.4

## Sheet: Figure 4C,E
Figure 4C, E
	Normal Motile (%)				Abnormal Motile (%)				Normal Immotile (%)				Abnormal Immotile (%)					Rnf133 Sperm viability (% total)
	Rnf133 HET	Rnf133 KO	Rnf133/Rnf148 DKO		Rnf133 HET	Rnf133 KO	Rnf133/Rnf148 DKO		Rnf133 HET	Rnf133 KO	Rnf133/Rnf148 DKO		Rnf133 HET	Rnf133 KO	Rnf133/Rnf148 DKO			Live HET	Live KO	Dead HET	Dead KO
	86.7	57.7	41.3		12.2	7.7	0		1	3.8	8.7		0	30.8	50			34.4	49.4	65.6	50.6
	88.4	26.9	30.6		10.5	0	8.3		0	5.8	25		1.1	67.3	36.1			31.5	46.6	68.5	53.4
	96	50	58.3		4	4.5	4.2		0	11.4	0		0	34.1	37.5			52.5	41.2	47.5	58.8
	92.1	63.2	60.7		7.9	10.5	0		0	15.8	21.4		0	10.5	17.9			51.6	39.3	48.4	60.7
	91.7	45	11.8		1.9	15	0		6.5	0	35.3		0	40	52.9				58		42
	100	33.3	63.4		0	15.9	29.3		0	25.4	4.9		0	25.4	2.4				57.6		42.4
	95.8	47.1	44.4		4.2	20.6	28.9		0	23.5	6.7		0	8.8	20		Mean	42.5	48.6833	57.5	51.3167
	100	70.7	54.8		0	12.2	29		0	9.8	3.2		0	7.3	12.9		SEM	5.54842	3.24144	5.54842	3.24144
	92.7	55.9	32.4		0	5.9	5.9		4.9	29.4	22.1		2.4	8.8	39.7
			28.2				7.1				23.5				41.2
			25.9				16.7				33.3				24.1
			29				12.9				27.4				30.6
			13.7				18.6				18.6				49
Mean	93.7111	49.9778	38.0385		4.52222	10.2556	12.3769		1.37778	13.8778	17.7		0.388889	25.8889	31.8692
SEM	1.55335	4.62892	4.79925		1.55767	2.1377	3.10734		0.834795	3.44028	3.25948		0.279108	6.63765	4.30319

## Sheet: Figure S5
Figure S5
Litter size				Litter size				Litter size				Litter size				Litter size
Rnf148	HET	KO		Rnf151	HET	KO		Zswim2	HET	KO		Rnf148/Rnf151	DHET	DKO		Rnf148/Rnf151/Zswim2	THET	TKO
Replicate 1	7.85714	5.625		Replicate 1	8	8.57143		Replicate 1	10.2857	7.625		Replicate 1	7.5	9.85714		Replicate 1	7.5	8.44444
Replicate 2	6.77778	7.22222		Replicate 2	8.25	8.22222		Replicate 2	6.88889	8.85714		Replicate 2	8.75	7.66667		Replicate 2	8.22222	8.5
Replicate 3	8.2	7.625		Replicate 3	8.57143	10.8333		Replicate 3	9.66667	9		Replicate 3	9	8.28571		Replicate 3	7.42857	10.2222
Replicate 4	8.875	9.14286		Replicate 4	9	8.5		Mean	8.9	8.5		Replicate 4		9		Mean	7.7	9.1
Replicate 5		7.875		Replicate 5	9.625	8.77778		SEM	1	0.4		Mean	8.4	8.7		SEM	0.3	0.6
Replicate 6		6.88889		Replicate 6	8	9.11111						SEM	0.5	0.5
Mean	7.9	7.4		Mean	8.5744	9.00265
SEM	0.4	0.5		SEM	0.261407	0.385634

## Sheet: Figure S6
Figure S6
																					Rnf133/Rnf148 Sperm viability (% total)
Testis weight (mg)				Sperm number (x 10^6)																	Live HET	Live DKO	Dead HET	Dead DKO
Rnf133/Rnf148	DHET	DKO		Rnf133/Rnf148	DHET	DKO															34.4	54.3	65.6	45.7
Replicate 1	101.8	117		Replicate 1	10.02	8.67															31.5	53.2	68.5	46.8
Replicate 2	109.75	117		Replicate 2	18.26	18.93															52.5	49.3	47.5	50.7
Replicate 3	104.5	98.7		Replicate 3	25.11	8.47															51.6	49.8	48.4	50.2
Replicate 4	100			Replicate 4	20.42																	35.2		64.8
Mean	104	110.9		Mean	18.5	12																35.6		64.4
SEM	2.1	6.1		SEM	3.2	3.5																47.1		52.9
																						47.5		52.5
15 min																				Mean	42.5	46.5	57.5	53.5
Total motile sperm (%)				Progressive motility (%)				VAP				VCL				VSL				SEM	5.54842	2.57848	5.54842	2.57848
Rnf133/Rnf148	DHET	DKO		Rnf133/Rnf148	DHET	DKO		Rnf133/Rnf148	DHET	DKO		Rnf133/Rnf148	DHET	DKO		Rnf133/Rnf148	DHET	DKO
Replicate 1	56.1	33.2		Replicate 1	51.9	26.8		Replicate 1	174.86	142.72		Replicate 1	239.14	180.91		Replicate 1	162.2	127.2
Replicate 2	73.4	37.2		Replicate 2	72.1	35.2		Replicate 2	186.64	188.18		Replicate 2	239.49	234.81		Replicate 2	175.39	173.05
Replicate 3	70.6	40.4		Replicate 3	64	30.6		Replicate 3	136.58	123.56		Replicate 3	188.78	188.79		Replicate 3	122.64	104.42
Replicate 4	57.3			Replicate 4	55.1			Replicate 4	214.76			Replicate 4	260.4			Replicate 4	202.85
Mean	64.4	37		Mean	60.8	30.9		Mean	178.21	151.487		Mean	231.952	201.503		Mean	165.77	134.89
SEM	4.5	2.1		SEM	4.6	2.4		SEM	16.2051	19.1623		SEM	15.225	16.808		SEM	16.6844	20.1814
120 min
Total motile sperm (%)				Progressive motility (%)				VAP				VCL				VSL
Rnf133/Rnf148	DHET	DKO		Rnf133/Rnf148	DHET	DKO		Rnf133/Rnf148	DHET	DKO		Rnf133/Rnf148	DHET	DKO		Rnf133/Rnf148	DHET	DKO
Replicate 1	39.8	34.5		Replicate 1	20.4	20.5		Replicate 1	130.26	142.45		Replicate 1	218.27	235.95		Replicate 1	96.61	110.74
Replicate 2	47.5	23.7		Replicate 2	26.7	11.1		Replicate 2	149.19	139.2		Replicate 2	249.82	243.47		Replicate 2	111.39	103.2
Replicate 3	49.1	16.1		Replicate 3	33.5	7.3		Replicate 3	126.58	119.19		Replicate 3	213.21	204.47		Replicate 3	99.12	91.98
Replicate 4	39.1			Replicate 4	19.2			Replicate 4	136.39			Replicate 4	240.38			Replicate 4	106.09
Mean	43.875	24.7667		Mean	24.95	12.9667		Mean	178.21	73.2325		Mean	230.42	227.963		Mean	103.303	101.973
SEM	2.57953	5.33833		SEM	3.29052	3.92315		SEM	4.95974	7.27244		SEM	8.75294	11.9456		SEM	3.35982	5.45017

## Sheet: Figure S7
Figure S7
Testis weight (mg)				Sperm number (x 10^6)
Rnf148	HET	KO		Rnf148	HET	KO
Replicate 1	122.6	135.4		Replicate 1	11.75	13.21
Replicate 2	136.35	136.7		Replicate 2	13.55	15.33
Replicate 3	137.6	125		Replicate 3	9.7	13.98
Mean	132.183	132.367		Mean	11.6667	14.1733
SEM	4.80523	3.7024		SEM	1.11218	0.619579
15 min
Total motile sperm (%)				Progressive motility (%)				VAP				VCL				VSL				Hyperactivation (%)
Rnf148	HET	KO		Rnf148	HET	KO		Rnf148	HET	KO		Rnf148	HET	KO		Rnf148	HET	KO		Rnf148	HET	KO
Replicate 1	59.7	73.1		Replicate 1	37.5	67		Replicate 1	144.97	142.42		Replicate 1	208.26	194.43		Replicate 1	119.9	127.86		Replicate 1	0.706714	0.617284
Replicate 2	64.3	63.8		Replicate 2	42.3	60.7		Replicate 2	121.86	162.64		Replicate 2	192.55	216.84		Replicate 2	101.54	149.3		Replicate 2	0.724638	0.255102
Replicate 3	66.8	73.3		Replicate 3	61.1	66.7		Replicate 3	148.77	150.91		Replicate 3	211.34	215.25		Replicate 3	133.64	134.45		Replicate 3	0.819672	0.909091
Mean	63.6	70.0667		Mean	46.9667	64.8		Mean	138.533	151.99		Mean	204.05	208.84		Mean	118.36	137.203		Mean	0.750341	0.593826
SEM	2.07926	3.13387		SEM	7.20123	2.05183		SEM	8.40853	5.86194		SEM	5.81834	7.21961		SEM	9.29841	6.34045		SEM	0.0350495	0.189154
120 min
Total motile sperm (%)				Progressive motility (%)				VAP				VCL				VSL				Hyperactivation (%)
Rnf148	HET	KO		Rnf148	HET	KO		Rnf148	HET	KO		Rnf148	HET	KO		Rnf148	HET	KO		Rnf148	HET	KO
Replicate 1	32.4	48.6		Replicate 1	14.6	17.3		Replicate 1	122.7	136.51		Replicate 1	208.59	215.26		Replicate 1	90.9	94.43		Replicate 1	2.02429	4.11523
Replicate 2	42.8	31.6		Replicate 2	9.5	14.2		Replicate 2	139.47	139.2		Replicate 2	233.94	226.43		Replicate 2	80.68	104.41		Replicate 2	9.47368	1.76678
Replicate 3	41.7	46.3		Replicate 3	13.2	17		Replicate 3	139.84	144.75		Replicate 3	258.2	253.43		Replicate 3	90.47	100.88		Replicate 3	10.2941	8.16327
Mean	38.9667	42.1667		Mean	12.4333	16.1667		Mean	134.003	140.153		Mean	233.577	231.707		Mean	87.35	99.9067		Mean	7.26403	4.68176
SEM	3.29865	5.32489		SEM	1.52133	0.98714		SEM	5.65268	2.42597		SEM	14.3223	11.3302		SEM	3.33731	2.92179		SEM	2.63055	1.86811

## Sheet: Figure S8
Figure S8
Testis weight (mg)				Sperm number (x 10^6)
Rnf151	HET	KO		Rnf151	HET	KO
Replicate 1	114.8	129.55		Replicate 1	12.77	14.51
Replicate 2	113.15	114.85		Replicate 2	9.28	9.78
Replicate 3	111.85	77.95		Replicate 3	11.03	6
Mean	113.267	107.45		Mean	11.0267	10.0967
SEM	0.853587	15.3483		SEM	1.00748	2.46172
15 min
Total motile sperm (%)				Progressive motility (%)				VAP				VCL				VSL				Hyperactivation (%)
Rnf151	HET	KO		Rnf151	HET	KO		Rnf151	HET	KO		Rnf151	HET	KO		Rnf151	HET	KO		Rnf151	HET	KO
Replicate 1	58.3	58.7		Replicate 1	56.3	49.2		Replicate 1	176.01	153.76		Replicate 1	252.39	247.34		Replicate 1	164.13	136.24		Replicate 1	0.331126	0.655738
Replicate 2	59.4	67.7		Replicate 2	54.5	65.4		Replicate 2	154.43	147.39		Replicate 2	253.07	214.37		Replicate 2	139.08	134.67		Replicate 2	0.409836	0
Replicate 3	70.9	64.4		Replicate 3	65.1	61		Replicate 3	148.15	162.42		Replicate 3	218.32	253.74		Replicate 3	133.74	146.85		Replicate 3	0	0.487805
Mean	62.8667	63.6		Mean	58.6333	58.5333		Mean	159.53	154.523		Mean	241.26	238.483		Mean	145.65	139.253		Mean	0.246987	0.381181
SEM	4.0292	2.62869		SEM	3.27482	4.83644		SEM	8.43707	4.35554		SEM	11.4717	12.1974		SEM	9.36771	3.82528		SEM	0.125567	0.196659
120 min
Total motile sperm (%)				Progressive motility (%)				VAP				VCL				VSL				Hyperactivation (%)
Rnf151	HET	KO		Rnf151	HET	KO		Rnf151	HET	KO		Rnf151	HET	KO		Rnf151	HET	KO		Rnf151	HET	KO
Replicate 1	44.7	38.2		Replicate 1	24.7	20.8		Replicate 1	141.06	145.44		Replicate 1	245.78	250.46		Replicate 1	110.48	109.82		Replicate 1	1.86047	3.77358
Replicate 2	55.1	54.11		Replicate 2	13.1	19.5		Replicate 2	142.88	144.22		Replicate 2	263.84	253.5		Replicate 2	94.42	97.64		Replicate 2	9.81308	10.9091
Replicate 3	57.2	47.1		Replicate 3	31.6	23		Replicate 3	137.31	154.38		Replicate 3	231.96	262.65		Replicate 3	103.4	111.92		Replicate 3	4.18605	7.84314
Mean	52.3333	46.47		Mean	23.1333	21.1		Mean	140.417	148.013		Mean	247.193	255.537		Mean	102.767	106.46		Mean	5.28653	7.5086
SEM	3.86451	4.60361		SEM	5.39763	1.02144		SEM	1.63978	3.20276		SEM	9.23005	3.66333		SEM	4.64692	4.45147		SEM	2.36074	2.06662

## Sheet: Figure S9
Figure S9
Testis weight (mg)				Sperm number (x 10^6)
Zswim2	HET	KO		Zswim2	HET	KO
Replicate 1	101.85	108		Replicate 1	8.6	16.11
Replicate 2	115.95	66.95		Replicate 2	13.7	11.03
Replicate 3	111.25	97.9		Replicate 3	10.99	18.39
Replicate 4		91.45		Replicate 4		9.51
Mean	109.683	91.075		Mean	11.0967	13.76
SEM	4.14501	8.73304		SEM	1.47321	2.09115
15 min
Total motile sperm (%)				Progressive motility (%)				VAP				VCL				VSL				Hyperactivation (%)
Zswim2	HET	KO		Zswim2	HET	KO		Zswim2	HET	KO		Zswim2	HET	KO		Zswim2	HET	KO		Zswim2	HET	KO
Replicate 1	44.7	53.5		Replicate 1	37.2	42.1		Replicate 1	119.22	111.76		Replicate 1	174.92	158.93		Replicate 1	105.46	95.48		Replicate 1	0	0.393701
Replicate 2	57.1	30.7		Replicate 2	47.6	28.7		Replicate 2	120.36	113.74		Replicate 2	173.37	153.02		Replicate 2	104.54	102.46		Replicate 2	0.396825	0
Replicate 3	51.9	54.1		Replicate 3	37.2	43.1		Replicate 3	128.48	117.02		Replicate 3	191.21	169		Replicate 3	110.25	100.53		Replicate 3	0	0.344828
Replicate 4		47.3		Replicate 4		40.7		Replicate 4		118.95		Replicate 4		175.98		Replicate 4		104.95		Replicate 4		0
Mean	51.2333	46.4		Mean	40.6667	38.65		Mean	122.687	115.367		Mean	179.833	164.233		Mean	106.75	100.855		Mean	0.132275	0.184632
SEM	3.59506	5.45436		SEM	3.46667	3.35298		SEM	2.9153	1.61317		SEM	5.7059	5.11997		SEM	1.77004	2.0071		SEM	0.132275	0.107063
120 min
Total motile sperm (%)				Progressive motility (%)				VAP				VCL				VSL				Hyperactivation (%)
Zswim2	HET	KO		Zswim2	HET	KO		Zswim2	HET	KO		Zswim2	HET	KO		Zswim2	HET	KO		Zswim2	HET	KO
Replicate 1	27	33.2		Replicate 1	9.5	7.3		Replicate 1	129.99	128.68		Replicate 1	236.99	220.23		Replicate 1	86.79	75.12		Replicate 1	5.85586	7.63359
Replicate 2	44.9	19.6		Replicate 2	12.7	7.9		Replicate 2	135.65	116.84		Replicate 2	236.87	200.82		Replicate 2	85.97	83.12		Replicate 2	11.4286	1.40187
Replicate 3	29.3	29.4		Replicate 3	11.1	12.5		Replicate 3	134.26	123.14		Replicate 3	216.35	209.98		Replicate 3	92.13	80.41		Replicate 3	4.32692	4.31373
Replicate 4		23.9		Replicate 4		11.3		Replicate 4		133.84		Replicate 4		213.67		Replicate 4		100.95		Replicate 4		2.34742
Mean	33.7333	26.525		Mean	11.1	9.75		Mean	133.3	125.625		Mean	230.07	211.175		Mean	88.2967	84.9		Mean	7.20378	3.92415
SEM	5.62267	2.99538		SEM	0.92376	1.27115		SEM	1.70295	3.65343		SEM	6.86009	4.05043		SEM	1.93123	5.60193		SEM	2.15801	1.37719

## Sheet: Figure S10
Figure S10
Testis weight (mg)				Sperm number (x 10^6)
Rnf148/Rnf151	DHET	DKO		Rnf148/Rnf151	DHET	DKO
Replicate 1	85.4	93.45		Replicate 1	18.36	18.6
Replicate 2	73.4	82.2		Replicate 2	13.66	22.45
Replicate 3	82.15	76.4		Replicate 3	4.73	12.27
Mean	80.3167	84.0167		Mean	12.25	17.7733
SEM	3.58333	5.00503		SEM	3.9973	2.96764
15 min
Total motile sperm (%)				Progressive motility (%)				VAP				VCL				VSL				Hyperactivation (%)
Rnf148/Rnf151	DHET	DKO		Rnf148/Rnf151	DHET	DKO		Rnf148/Rnf151	DHET	DKO		Rnf148/Rnf151	DHET	DKO		Rnf148/Rnf151	DHET	DKO		Rnf148/Rnf151	DHET	DKO
Replicate 1	58.5	66.5		Replicate 1	55.2	63.2		Replicate 1	155.42	178.72		Replicate 1	219.65	213.57		Replicate 1	142.33	166.18		Replicate 1	0.8	0.511509
Replicate 2	48.9	57.4		Replicate 2	46.1	42.6		Replicate 2	136.8	150.64		Replicate 2	180	183.77		Replicate 2	126.57	135.01		Replicate 2	0	0.211864
Replicate 3	52.9	51.9		Replicate 3	47.1	44.6		Replicate 3	133.25	148.6		Replicate 3	185.58	194.12		Replicate 3	119.33	131.82		Replicate 3	1.1	1.6
Mean	53.4333	58.6		Mean	49.4667	50.1333		Mean	141.823	159.32		Mean	195.077	197.153		Mean	129.41	144.337		Mean	0.633333	0.774458
SEM	2.78408	4.25715		SEM	2.88116	6.55879		SEM	6.87514	9.71786		SEM	12.3918	8.73519		SEM	6.78968	10.9604		SEM	0.328295	0.421737
120 min
Total motile sperm (%)				Progressive motility (%)				VAP				VCL				VSL				Hyperactivation (%)
Rnf148/Rnf151	DHET	DKO		Rnf148/Rnf151	DHET	DKO		Rnf148/Rnf151	DHET	DKO		Rnf148/Rnf151	DHET	DKO		Rnf148/Rnf151	DHET	DKO		Rnf148/Rnf151	DHET	DKO
Replicate 1	39	48.2		Replicate 1	13.6	17.3		Replicate 1	130.91	146.67		Replicate 1	239.54	258.18		Replicate 1	87.08	100.72		Replicate 1	8.4507	9.23695
Replicate 2	37.4	36.6		Replicate 2	8.9	12.8		Replicate 2	133.42	149.18		Replicate 2	238.84	262.77		Replicate 2	84.53	100.12		Replicate 2	7.47664	6.58436
Replicate 3	44.6	57.4		Replicate 3	17.6	28.3		Replicate 3	141.43	142.59		Replicate 3	230.21	239.71		Replicate 3	89.83	105.26		Replicate 3	9.45946	5.48523
Mean	40.3333	47.4		Mean	13.3667	19.4667		Mean	135.253	146.147		Mean	236.197	253.553		Mean	87.1467	102.033		Mean	8.46227	7.10218
SEM	2.18276	6.01775		SEM	2.51418	4.60374		SEM	3.00015	1.92028		SEM	1.53034	7.04735		SEM	0.40523	1.6226		SEM	0.572421	1.11354
